# Supplementary material for: VJ Segment Usage of TCR-Beta Repertoire in Monozygotic Cystic Fibrosis Twins
Source: Front Immunol. 2021 Feb 23;12:599133. doi: 10.3389/fimmu.2021.599133 (PMC7940196; doi:10.3389/fimmu.2021.599133)
Supplement: Supplementary file 1 [file Table_1.XLSX]

## Sheet: Cell type contributions
Twin	DNA conc [ng/µl)	amount DNA [µg]
116_A	780	*
116_B	808	*
118_A	596	149
118_B	686	171
156_A	601	48
156_B	826	66
180_A	860	52
180_B	940	85
237_A	2178	653
237_B	765	229
238_A	747	294
238_B	1189	250
244_A	829	41
244_B	1118	105
291_A	766	*
291_B	281	*
292_A	698	55
292_B	931	74
294_A	1483	*
294_B	570	*
309_A	874	69
309_B	678	54
401_A	1003	100
401_B	1267	126
403_A	400	25
403_B	393	39
512_A	1720	516
512_B	2043	219
53_A	800	40
53_B	660	33
97_A	409	122
97_B	546	81
		*, not known; sample sent to partner laboratory
