# Supplementary material for: VJ Segment Usage of TCR-Beta Repertoire in Monozygotic Cystic Fibrosis Twins
Source: Front Immunol. 2021 Feb 23;12:599133. doi: 10.3389/fimmu.2021.599133 (PMC7940196; doi:10.3389/fimmu.2021.599133)
Supplement: Supplementary file 2 [file Table_2.XLSX]

## Sheet: Tabelle1
Strain_A	Strain_B	Status	No_nucleotide_sequences_A	No_nucleotide_sequences_B	Shared_nucleotide_sequences	Promille_NT_Strain_A	Promille_NT_Strain_B	No_amino_acid_sequences_A	No_amino_acis_sequences_B	Shared_amino_acid_sequences	Promille_AA_Strain_A	Promille_AA_Strain_B
53A	53B	Intra	58295	40931	90	1.54387	2.19882	47391	33103	791	16.6909	23.8951
97A	97B	Intra	48126	30528	100	2.07788	3.27568	40525	25553	614	15.1511	24.0285
116A	116B	Intra	19238	16472	13	0.675746	0.789218	15128	13329	126	8.32893	9.45307
118A	118B	Intra	22821	22178	61	2.67298	2.75047	18575	17903	217	11.6824	12.1209
156A	156B	Intra	11430	16154	1	0.0874891	0.0619042	9197	13087	76	8.26356	5.80729
180A	180B	Intra	8057	15674	8	0.992925	0.510399	6381	12608	58	9.08948	4.60025
237A	237B	Intra	14950	21835	34	2.27425	1.55713	12399	18218	155	12.501	8.50807
238A	238B	Intra	44272	49265	36	0.813155	0.730742	37514	41612	684	18.2332	16.4376
244A	244B	Intra	16622	1589	0	0	0	13994	1316	6	0.428755	4.55927
291A	291B	Intra	30442	35092	31	1.01833	0.883392	24511	28092	457	18.6447	16.268
292A	292B	Intra	59097	37940	27	0.456876	0.71165	47058	30396	614	13.0477	20.2
294A	294B	Intra	21865	42678	35	1.60073	0.820095	17503	33744	362	20.6822	10.7278
309A	309B	Intra	62948	45482	42	0.667217	0.923442	49389	35900	819	16.5826	22.8134
401A	401B	Intra	35877	37819	11	0.306603	0.290859	30273	31684	460	15.1951	14.5184
403A	403B	Intra	11916	54272	44	3.69251	0.810731	10005	46021	336	33.5832	7.30101
512A	512B	Intra	42584	29149	4	0.093932	0.137226	34522	23701	342	9.90673	14.4298
53A	97A	Inter	58295	48126	18	0.308774	0.374018	47391	40525	805	16.9863	19.8643
53A	97B	Inter	58295	30528	11	0.188695	0.360325	47391	25553	520	10.9725	20.3499
53A	116A	Inter	58295	19238	9	0.154387	0.467824	47391	15128	306	6.45692	20.2274
53A	116B	Inter	58295	16472	7	0.120079	0.424964	47391	13329	293	6.18261	21.9821
53A	118A	Inter	58295	22821	12	0.20585	0.525831	47391	18575	389	8.20831	20.9421
53A	118B	Inter	58295	22178	6	0.102925	0.270538	47391	17903	360	7.59638	20.1084
53A	156A	Inter	58295	11430	1	0.0171541	0.0874891	47391	9197	195	4.11471	21.2026
53A	156B	Inter	58295	16154	4	0.0686165	0.247617	47391	13087	304	6.41472	23.2292
53A	180A	Inter	58295	8057	1	0.0171541	0.124116	47391	6381	128	2.70093	20.0596
53A	180B	Inter	58295	15674	5	0.0857706	0.319	47391	12608	302	6.37252	23.953
53A	237A	Inter	58295	14950	6	0.102925	0.401338	47391	12399	288	6.0771	23.2277
53A	237B	Inter	58295	21835	12	0.20585	0.549576	47391	18218	371	7.82849	20.3645
53A	238A	Inter	58295	44272	20	0.343083	0.451753	47391	37514	732	15.446	19.5127
53A	238B	Inter	58295	49265	17	0.29162	0.345073	47391	41612	820	17.3029	19.7059
53A	244A	Inter	58295	16622	6	0.102925	0.360967	47391	13994	299	6.30921	21.3663
53A	244B	Inter	58295	1589	1	0.0171541	0.629327	47391	1316	34	0.717436	25.8359
53A	291A	Inter	58295	30442	14	0.240158	0.459891	47391	24511	550	11.6056	22.4389
53A	291B	Inter	58295	35092	21	0.360237	0.598427	47391	28092	606	12.7872	21.572
53A	292A	Inter	58295	59097	7	0.120079	0.118449	47391	47058	816	17.2185	17.3403
53A	292B	Inter	58295	37940	17	0.29162	0.448076	47391	30396	568	11.9854	18.6867
53A	294A	Inter	58295	21865	11	0.188695	0.503087	47391	17503	375	7.91289	21.4249
53A	294B	Inter	58295	42678	19	0.325928	0.445194	47391	33744	662	13.9689	19.6183
53A	309A	Inter	58295	62948	31	0.531778	0.49247	47391	49389	1053	22.2194	21.3205
53A	309B	Inter	58295	45482	25	0.428853	0.549668	47391	35900	789	16.6487	21.9777
53A	401A	Inter	58295	35877	13	0.223004	0.362349	47391	30273	599	12.6395	19.7866
53A	401B	Inter	58295	37819	8	0.137233	0.211534	47391	31684	608	12.8294	19.1895
53A	403A	Inter	58295	11916	5	0.0857706	0.419604	47391	10005	254	5.35967	25.3873
53A	403B	Inter	58295	54272	42	0.720473	0.77388	47391	46021	1029	21.713	22.3594
53A	512A	Inter	58295	42584	25	0.428853	0.587075	47391	34522	678	14.3065	19.6397
53A	512B	Inter	58295	29149	6	0.102925	0.205839	47391	23701	476	10.0441	20.0835
53B	97A	Inter	40931	48126	16	0.390902	0.332461	33103	40525	584	17.6419	14.4109
53B	97B	Inter	40931	30528	11	0.268745	0.360325	33103	25553	437	13.2012	17.1017
53B	116A	Inter	40931	19238	5	0.122157	0.259902	33103	15128	248	7.49177	16.3934
53B	116B	Inter	40931	16472	7	0.17102	0.424964	33103	13329	230	6.94801	17.2556
53B	118A	Inter	40931	22821	8	0.195451	0.350554	33103	18575	290	8.76054	15.6124
53B	118B	Inter	40931	22178	5	0.122157	0.225449	33103	17903	292	8.82095	16.3101
53B	156A	Inter	40931	11430	5	0.122157	0.437445	33103	9197	144	4.35006	15.6573
53B	156B	Inter	40931	16154	2	0.0488627	0.123808	33103	13087	204	6.16258	15.588
53B	180A	Inter	40931	8057	4	0.0977254	0.496463	33103	6381	90	2.71879	14.1044
53B	180B	Inter	40931	15674	4	0.0977254	0.2552	33103	12608	194	5.8605	15.3871
53B	237A	Inter	40931	14950	3	0.0732941	0.200669	33103	12399	196	5.92091	15.8077
53B	237B	Inter	40931	21835	6	0.146588	0.274788	33103	18218	295	8.91158	16.1928
53B	238A	Inter	40931	44272	9	0.219882	0.203289	33103	37514	568	17.1586	15.141
53B	238B	Inter	40931	49265	13	0.317608	0.263879	33103	41612	582	17.5815	13.9864
53B	244A	Inter	40931	16622	3	0.0732941	0.180484	33103	13994	231	6.97822	16.5071
53B	244B	Inter	40931	1589	1	0.0244314	0.629327	33103	1316	21	0.634384	15.9574
53B	291A	Inter	40931	30442	11	0.268745	0.361343	33103	24511	418	12.6273	17.0536
53B	291B	Inter	40931	35092	18	0.439764	0.512937	33103	28092	504	15.2252	17.9411
53B	292A	Inter	40931	59097	9	0.219882	0.152292	33103	47058	655	19.7867	13.919
53B	292B	Inter	40931	37940	10	0.244314	0.263574	33103	30396	415	12.5366	13.6531
53B	294A	Inter	40931	21865	1	0.0244314	0.0457352	33103	17503	256	7.73344	14.6261
53B	294B	Inter	40931	42678	13	0.317608	0.304607	33103	33744	477	14.4096	14.1358
53B	309A	Inter	40931	62948	25	0.610784	0.397153	33103	49389	803	24.2576	16.2587
53B	309B	Inter	40931	45482	31	0.757372	0.681588	33103	35900	622	18.7898	17.3259
53B	401A	Inter	40931	35877	9	0.219882	0.250857	33103	30273	451	13.6241	14.8978
53B	401B	Inter	40931	37819	10	0.244314	0.264417	33103	31684	447	13.5033	14.1081
53B	403A	Inter	40931	11916	10	0.244314	0.839208	33103	10005	220	6.64592	21.989
53B	403B	Inter	40931	54272	27	0.659647	0.497494	33103	46021	757	22.868	16.449
53B	512A	Inter	40931	42584	5	0.122157	0.117415	33103	34522	474	14.3189	13.7304
53B	512B	Inter	40931	29149	4	0.0977254	0.137226	33103	23701	380	11.4793	16.0331
97A	116A	Inter	48126	19238	5	0.103894	0.259902	40525	15128	268	6.6132	17.7155
97A	116B	Inter	48126	16472	7	0.145452	0.424964	40525	13329	278	6.85996	20.8568
97A	118A	Inter	48126	22821	14	0.290903	0.61347	40525	18575	361	8.90808	19.4347
97A	118B	Inter	48126	22178	16	0.332461	0.721436	40525	17903	345	8.51326	19.2705
97A	156A	Inter	48126	11430	3	0.0623364	0.262467	40525	9197	195	4.81184	21.2026
97A	156B	Inter	48126	16154	5	0.103894	0.309521	40525	13087	260	6.41579	19.867
97A	180A	Inter	48126	8057	3	0.0623364	0.372347	40525	6381	124	3.05984	19.4327
97A	180B	Inter	48126	15674	4	0.0831152	0.2552	40525	12608	249	6.14436	19.7494
97A	237A	Inter	48126	14950	4	0.0831152	0.267559	40525	12399	249	6.14436	20.0823
97A	237B	Inter	48126	21835	9	0.187009	0.412182	40525	18218	323	7.97039	17.7297
97A	238A	Inter	48126	44272	19	0.394797	0.429165	40525	37514	706	17.4213	18.8196
97A	238B	Inter	48126	49265	18	0.374018	0.365371	40525	41612	824	20.3331	19.802
97A	244A	Inter	48126	16622	4	0.0831152	0.240645	40525	13994	249	6.14436	17.7933
97A	244B	Inter	48126	1589	0	0	0	40525	1316	23	0.567551	17.4772
97A	291A	Inter	48126	30442	22	0.457133	0.722686	40525	24511	492	12.1407	20.0726
97A	291B	Inter	48126	35092	18	0.374018	0.512937	40525	28092	570	14.0654	20.2905
97A	292A	Inter	48126	59097	18	0.374018	0.304584	40525	47058	748	18.4577	15.8953
97A	292B	Inter	48126	37940	9	0.187009	0.237217	40525	30396	525	12.955	17.272
97A	294A	Inter	48126	21865	15	0.311682	0.686028	40525	17503	338	8.34053	19.311
97A	294B	Inter	48126	42678	16	0.332461	0.3749	40525	33744	635	15.6693	18.8182
97A	309A	Inter	48126	62948	23	0.477912	0.365381	40525	49389	845	20.8513	17.1091
97A	309B	Inter	48126	45482	12	0.249345	0.263841	40525	35900	663	16.3603	18.468
97A	401A	Inter	48126	35877	17	0.353239	0.473841	40525	30273	564	13.9173	18.6305
97A	401B	Inter	48126	37819	13	0.270124	0.343743	40525	31684	547	13.4978	17.2642
97A	403A	Inter	48126	11916	9	0.187009	0.755287	40525	10005	248	6.11968	24.7876
97A	403B	Inter	48126	54272	23	0.477912	0.423791	40525	46021	924	22.8007	20.0778
97A	512A	Inter	48126	42584	14	0.290903	0.328762	40525	34522	592	14.6083	17.1485
97A	512B	Inter	48126	29149	12	0.249345	0.411678	40525	23701	421	10.3886	17.763
97B	116A	Inter	30528	19238	7	0.229298	0.363863	25553	15128	168	6.57457	11.1052
97B	116B	Inter	30528	16472	3	0.0982704	0.182127	25553	13329	191	7.47466	14.3297
97B	118A	Inter	30528	22821	7	0.229298	0.306735	25553	18575	237	9.27484	12.7591
97B	118B	Inter	30528	22178	8	0.262055	0.360718	25553	17903	226	8.84436	12.6236
97B	156A	Inter	30528	11430	4	0.131027	0.349956	25553	9197	120	4.69612	13.0477
97B	156B	Inter	30528	16154	3	0.0982704	0.185713	25553	13087	174	6.80938	13.2956
97B	180A	Inter	30528	8057	1	0.0327568	0.124116	25553	6381	82	3.20902	12.8507
97B	180B	Inter	30528	15674	2	0.0655136	0.1276	25553	12608	169	6.6137	13.4042
97B	237A	Inter	30528	14950	3	0.0982704	0.200669	25553	12399	166	6.4963	13.3882
97B	237B	Inter	30528	21835	6	0.196541	0.274788	25553	18218	226	8.84436	12.4053
97B	238A	Inter	30528	44272	18	0.589623	0.406578	25553	37514	482	18.8628	12.8485
97B	238B	Inter	30528	49265	11	0.360325	0.223282	25553	41612	495	19.3715	11.8956
97B	244A	Inter	30528	16622	3	0.0982704	0.180484	25553	13994	195	7.6312	13.9345
97B	244B	Inter	30528	1589	0	0	0	25553	1316	23	0.90009	17.4772
97B	291A	Inter	30528	30442	19	0.622379	0.624138	25553	24511	350	13.697	14.2793
97B	291B	Inter	30528	35092	7	0.229298	0.199476	25553	28092	362	14.1666	12.8862
97B	292A	Inter	30528	59097	16	0.524109	0.270741	25553	47058	527	20.6238	11.1989
97B	292B	Inter	30528	37940	4	0.131027	0.10543	25553	30396	333	13.0317	10.9554
97B	294A	Inter	30528	21865	7	0.229298	0.320146	25553	17503	219	8.57042	12.5121
97B	294B	Inter	30528	42678	12	0.393082	0.281175	25553	33744	371	14.5188	10.9945
97B	309A	Inter	30528	62948	21	0.687893	0.333609	25553	49389	569	22.2674	11.5208
97B	309B	Inter	30528	45482	11	0.360325	0.241854	25553	35900	451	17.6496	12.5627
97B	401A	Inter	30528	35877	11	0.360325	0.306603	25553	30273	346	13.5405	11.4293
97B	401B	Inter	30528	37819	7	0.229298	0.185092	25553	31684	383	14.9885	12.0881
97B	403A	Inter	30528	11916	4	0.131027	0.335683	25553	10005	162	6.33976	16.1919
97B	403B	Inter	30528	54272	18	0.589623	0.331663	25553	46021	624	24.4198	13.559
97B	512A	Inter	30528	42584	12	0.393082	0.281796	25553	34522	401	15.6929	11.6158
97B	512B	Inter	30528	29149	6	0.196541	0.205839	25553	23701	289	11.3098	12.1936
116A	118A	Inter	19238	22821	2	0.103961	0.0876386	15128	18575	129	8.52723	6.94482
116A	118B	Inter	19238	22178	2	0.103961	0.0901795	15128	17903	140	9.25436	7.81992
116A	156A	Inter	19238	11430	0	0	0	15128	9197	66	4.36277	7.17625
116A	156B	Inter	19238	16154	0	0	0	15128	13087	105	6.94077	8.02323
116A	180A	Inter	19238	8057	0	0	0	15128	6381	44	2.90851	6.89547
116A	180B	Inter	19238	15674	0	0	0	15128	12608	85	5.61872	6.74175
116A	237A	Inter	19238	14950	0	0	0	15128	12399	98	6.47805	7.90386
116A	237B	Inter	19238	21835	0	0	0	15128	18218	141	9.32047	7.7396
116A	238A	Inter	19238	44272	3	0.155941	0.0677629	15128	37514	234	15.468	6.23767
116A	238B	Inter	19238	49265	2	0.103961	0.0405968	15128	41612	260	17.1867	6.2482
116A	244A	Inter	19238	16622	3	0.155941	0.180484	15128	13994	97	6.41195	6.93154
116A	244B	Inter	19238	1589	0	0	0	15128	1316	8	0.528821	6.07903
116A	291A	Inter	19238	30442	10	0.519805	0.328494	15128	24511	197	13.0222	8.03721
116A	291B	Inter	19238	35092	3	0.155941	0.0854896	15128	28092	208	13.7493	7.40424
116A	292A	Inter	19238	59097	7	0.363863	0.118449	15128	47058	281	18.5748	5.97135
116A	292B	Inter	19238	37940	3	0.155941	0.0790722	15128	30396	206	13.6171	6.77721
116A	294A	Inter	19238	21865	2	0.103961	0.0914704	15128	17503	151	9.98149	8.62709
116A	294B	Inter	19238	42678	1	0.0519805	0.0234313	15128	33744	210	13.8815	6.22333
116A	309A	Inter	19238	62948	9	0.467824	0.142975	15128	49389	326	21.5494	6.60066
116A	309B	Inter	19238	45482	5	0.259902	0.109934	15128	35900	267	17.6494	7.43733
116A	401A	Inter	19238	35877	1	0.0519805	0.027873	15128	30273	198	13.0883	6.54048
116A	401B	Inter	19238	37819	4	0.207922	0.105767	15128	31684	210	13.8815	6.62795
116A	403A	Inter	19238	11916	3	0.155941	0.251762	15128	10005	108	7.13908	10.7946
116A	403B	Inter	19238	54272	5	0.259902	0.0921285	15128	46021	339	22.4088	7.3662
116A	512A	Inter	19238	42584	6	0.311883	0.140898	15128	34522	231	15.2697	6.69139
116A	512B	Inter	19238	29149	4	0.207922	0.137226	15128	23701	178	11.7663	7.51023
116B	118A	Inter	16472	22821	3	0.182127	0.131458	13329	18575	136	10.2033	7.32167
116B	118B	Inter	16472	22178	1	0.0607091	0.0450897	13329	17903	119	8.9279	6.64693
116B	156A	Inter	16472	11430	0	0	0	13329	9197	72	5.40176	7.82864
116B	156B	Inter	16472	16154	1	0.0607091	0.0619042	13329	13087	112	8.40273	8.55811
116B	180A	Inter	16472	8057	0	0	0	13329	6381	40	3.00098	6.26861
116B	180B	Inter	16472	15674	2	0.121418	0.1276	13329	12608	89	6.67717	7.05901
116B	237A	Inter	16472	14950	2	0.121418	0.133779	13329	12399	81	6.07698	6.53278
116B	237B	Inter	16472	21835	2	0.121418	0.0915961	13329	18218	138	10.3534	7.57493
116B	238A	Inter	16472	44272	3	0.182127	0.0677629	13329	37514	244	18.3059	6.50424
116B	238B	Inter	16472	49265	4	0.242836	0.0811935	13329	41612	276	20.7067	6.6327
116B	244A	Inter	16472	16622	0	0	0	13329	13994	92	6.90224	6.57425
116B	244B	Inter	16472	1589	0	0	0	13329	1316	11	0.825268	8.35866
116B	291A	Inter	16472	30442	3	0.182127	0.0985481	13329	24511	188	14.1046	7.67003
116B	291B	Inter	16472	35092	4	0.242836	0.113986	13329	28092	185	13.8795	6.5855
116B	292A	Inter	16472	59097	1	0.0607091	0.0169213	13329	47058	280	21.0068	5.9501
116B	292B	Inter	16472	37940	2	0.121418	0.0527148	13329	30396	193	14.4797	6.34952
116B	294A	Inter	16472	21865	2	0.121418	0.0914704	13329	17503	149	11.1786	8.51283
116B	294B	Inter	16472	42678	8	0.485673	0.18745	13329	33744	241	18.0809	7.14201
116B	309A	Inter	16472	62948	8	0.485673	0.127089	13329	49389	345	25.8834	6.98536
116B	309B	Inter	16472	45482	9	0.546382	0.19788	13329	35900	266	19.9565	7.40947
116B	401A	Inter	16472	35877	4	0.242836	0.111492	13329	30273	203	15.2299	6.70565
116B	401B	Inter	16472	37819	4	0.242836	0.105767	13329	31684	223	16.7304	7.03825
116B	403A	Inter	16472	11916	3	0.182127	0.251762	13329	10005	80	6.00195	7.996
116B	403B	Inter	16472	54272	7	0.424964	0.12898	13329	46021	291	21.8321	6.3232
116B	512A	Inter	16472	42584	3	0.182127	0.070449	13329	34522	241	18.0809	6.98106
116B	512B	Inter	16472	29149	3	0.182127	0.102919	13329	23701	187	14.0296	7.88996
118A	156A	Inter	22821	11430	1	0.0438193	0.0874891	18575	9197	103	5.54509	11.1993
118A	156B	Inter	22821	16154	1	0.0438193	0.0619042	18575	13087	123	6.6218	9.39864
118A	180A	Inter	22821	8057	2	0.0876386	0.248231	18575	6381	62	3.33782	9.71635
118A	180B	Inter	22821	15674	0	0	0	18575	12608	137	7.3755	10.8661
118A	237A	Inter	22821	14950	3	0.131458	0.200669	18575	12399	127	6.83715	10.2428
118A	237B	Inter	22821	21835	2	0.0876386	0.0915961	18575	18218	174	9.36743	9.55099
118A	238A	Inter	22821	44272	3	0.131458	0.0677629	18575	37514	284	15.2894	7.57051
118A	238B	Inter	22821	49265	6	0.262916	0.12179	18575	41612	0.47	0.0253028	0.0112948
118A	244A	Inter	22821	16622	3	0.131458	0.180484	18575	13994	142	7.64468	10.1472
118A	244B	Inter	22821	1589	0	0	0	18575	1316	13	0.699865	9.87842
118A	291A	Inter	22821	30442	17	0.744928	0.558439	18575	24511	237	12.7591	9.66913
118A	291B	Inter	22821	35092	13	0.569651	0.370455	18575	28092	262	14.105	9.3265
118A	292A	Inter	22821	59097	6	0.262916	0.101528	18575	47058	356	19.1655	7.56513
118A	292B	Inter	22821	37940	5	0.219096	0.131787	18575	30396	258	13.8896	8.48796
118A	294A	Inter	22821	21865	1	0.0438193	0.0457352	18575	17503	166	8.93674	9.48409
118A	294B	Inter	22821	42678	7	0.306735	0.164019	18575	33744	270	14.5357	8.00142
118A	309A	Inter	22821	62948	5	0.219096	0.0794306	18575	49389	421	22.6649	8.52417
118A	309B	Inter	22821	45482	3	0.131458	0.0659602	18575	35900	305	16.4199	8.49582
118A	401A	Inter	22821	35877	4	0.175277	0.111492	18575	30273	265	14.2665	8.75367
118A	401B	Inter	22821	37819	5	0.219096	0.132209	18575	31684	258	13.8896	8.14291
118A	403A	Inter	22821	11916	2	0.0876386	0.167842	18575	10005	116	6.24495	11.5942
118A	403B	Inter	22821	54272	9	0.394374	0.165831	18575	46021	436	23.4724	9.47394
118A	512A	Inter	22821	42584	4	0.175277	0.093932	18575	34522	278	14.9664	8.05284
118A	512B	Inter	22821	29149	6	0.262916	0.205839	18575	23701	222	11.9515	9.36669
118B	156A	Inter	22178	11430	0	0	0	17903	9197	81	4.52438	8.80722
118B	156B	Inter	22178	16154	1	0.0450897	0.0619042	17903	13087	122	6.8145	9.32223
118B	180A	Inter	22178	8057	1	0.0450897	0.124116	17903	6381	45	2.51355	7.05219
118B	180B	Inter	22178	15674	1	0.0450897	0.0637999	17903	12608	107	5.97665	8.48668
118B	237A	Inter	22178	14950	4	0.180359	0.267559	17903	12399	108	6.03251	8.71038
118B	237B	Inter	22178	21835	8	0.360718	0.366384	17903	18218	161	8.99291	8.83741
118B	238A	Inter	22178	44272	7	0.315628	0.158113	17903	37514	308	17.2038	8.21027
118B	238B	Inter	22178	49265	6	0.270538	0.12179	17903	41612	310	17.3155	7.44977
118B	244A	Inter	22178	16622	0	0	0	17903	13994	122	6.8145	8.71802
118B	244B	Inter	22178	1589	0	0	0	17903	1316	16	0.893705	12.1581
118B	291A	Inter	22178	30442	12	0.541077	0.394192	17903	24511	249	13.9083	10.1587
118B	291B	Inter	22178	35092	8	0.360718	0.227972	17903	28092	241	13.4614	8.57895
118B	292A	Inter	22178	59097	4	0.180359	0.0676853	17903	47058	341	19.0471	7.24638
118B	292B	Inter	22178	37940	2	0.0901795	0.0527148	17903	30396	221	12.3443	7.27069
118B	294A	Inter	22178	21865	8	0.360718	0.365882	17903	17503	156	8.71362	8.91276
118B	294B	Inter	22178	42678	7	0.315628	0.164019	17903	33744	270	15.0813	8.00142
118B	309A	Inter	22178	62948	12	0.541077	0.190634	17903	49389	368	20.5552	7.45105
118B	309B	Inter	22178	45482	10	0.450897	0.219867	17903	35900	293	16.366	8.16156
118B	401A	Inter	22178	35877	5	0.225449	0.139365	17903	30273	251	14.02	8.29122
118B	401B	Inter	22178	37819	12	0.541077	0.317301	17903	31684	248	13.8524	7.82729
118B	403A	Inter	22178	11916	3	0.135269	0.251762	17903	10005	111	6.20008	11.0945
118B	403B	Inter	22178	54272	13	0.586166	0.239534	17903	46021	385	21.5048	8.36575
118B	512A	Inter	22178	42584	7	0.315628	0.164381	17903	34522	283	15.8074	8.19767
118B	512B	Inter	22178	29149	3	0.135269	0.102919	17903	23701	190	10.6127	8.01654
156A	180A	Inter	11430	8057	1	0.0874891	0.124116	9197	6381	31	3.37066	4.85817
156A	180B	Inter	11430	15674	2	0.174978	0.1276	9197	12608	63	6.85006	4.99683
156A	237A	Inter	11430	14950	0	0	0	9197	12399	59	6.41514	4.75845
156A	237B	Inter	11430	21835	4	0.349956	0.183192	9197	18218	76	8.26356	4.1717
156A	238A	Inter	11430	44272	4	0.349956	0.0903506	9197	37514	163	17.7232	4.34504
156A	238B	Inter	11430	49265	5	0.437445	0.101492	9197	41612	194	21.0938	4.66212
156A	244A	Inter	11430	16622	0	0	0	9197	13994	58	6.3064	4.14463
156A	244B	Inter	11430	1589	0	0	0	9197	1316	4	0.434924	3.03951
156A	291A	Inter	11430	30442	3	0.262467	0.0985481	9197	24511	119	12.939	4.85496
156A	291B	Inter	11430	35092	2	0.174978	0.056993	9197	28092	141	15.3311	5.01922
156A	292A	Inter	11430	59097	3	0.262467	0.050764	9197	47058	177	19.2454	3.76132
156A	292B	Inter	11430	37940	1	0.0874891	0.0263574	9197	30396	106	11.5255	3.4873
156A	294A	Inter	11430	21865	1	0.0874891	0.0457352	9197	17503	95	10.3295	5.42764
156A	294B	Inter	11430	42678	3	0.262467	0.0702938	9197	33744	151	16.4184	4.47487
156A	309A	Inter	11430	62948	5	0.437445	0.0794306	9197	49389	221	24.0296	4.47468
156A	309B	Inter	11430	45482	0	0	0	9197	35900	164	17.8319	4.56825
156A	401A	Inter	11430	35877	3	0.262467	0.083619	9197	30273	129	14.0263	4.26122
156A	401B	Inter	11430	37819	2	0.174978	0.0528835	9197	31684	139	15.1136	4.38707
156A	403A	Inter	11430	11916	0	0	0	9197	10005	64	6.95879	6.3968
156A	403B	Inter	11430	54272	3	0.262467	0.0552771	9197	46021	211	22.9423	4.58486
156A	512A	Inter	11430	42584	2	0.174978	0.046966	9197	34522	133	14.4612	3.85262
156A	512B	Inter	11430	29149	5	0.437445	0.171532	9197	23701	92	10.0033	3.88169
156B	180A	Inter	16154	8057	0	0	0	13087	6381	52	3.97341	8.14919
156B	180B	Inter	16154	15674	1	0.0619042	0.0637999	13087	12608	92	7.02988	7.29695
156B	237A	Inter	16154	14950	0	0	0	13087	12399	87	6.64782	7.01669
156B	237B	Inter	16154	21835	5	0.309521	0.22899	13087	18218	128	9.7807	7.02602
156B	238A	Inter	16154	44272	4	0.247617	0.0903506	13087	37514	245	18.7209	6.5309
156B	238B	Inter	16154	49265	4	0.247617	0.0811935	13087	41612	263	20.0963	6.32029
156B	244A	Inter	16154	16622	1	0.0619042	0.0601612	13087	13994	90	6.87705	6.43133
156B	244B	Inter	16154	1589	2	0.123808	1.25865	13087	1316	10	0.764117	7.59878
156B	291A	Inter	16154	30442	2	0.123808	0.0656987	13087	24511	165	12.6079	6.73167
156B	291B	Inter	16154	35092	5	0.309521	0.142483	13087	28092	201	15.3588	7.15506
156B	292A	Inter	16154	59097	0	0	0	13087	47058	250	19.1029	5.31259
156B	292B	Inter	16154	37940	5	0.309521	0.131787	13087	30396	196	14.9767	6.44822
156B	294A	Inter	16154	21865	0	0	0	13087	17503	95	7.25911	5.42764
156B	294B	Inter	16154	42678	2	0.123808	0.0468626	13087	33744	207	15.8172	6.13442
156B	309A	Inter	16154	62948	4	0.247617	0.0635445	13087	49389	302	23.0763	6.11472
156B	309B	Inter	16154	45482	2	0.123808	0.0439734	13087	35900	242	18.4916	6.74095
156B	401A	Inter	16154	35877	3	0.185713	0.083619	13087	30273	181	13.8305	5.97893
156B	401B	Inter	16154	37819	0	0	0	13087	31684	177	13.5249	5.58642
156B	403A	Inter	16154	11916	1	0.0619042	0.0839208	13087	10005	78	5.96011	7.7961
156B	403B	Inter	16154	54272	6	0.371425	0.110554	13087	46021	304	23.2292	6.60568
156B	512A	Inter	16154	42584	2	0.123808	0.046966	13087	34522	214	16.3521	6.19895
156B	512B	Inter	16154	29149	2	0.123808	0.068613	13087	23701	172	13.1428	7.25708
180A	237A	Inter	8057	14950	2	0.248231	0.133779	6381	12399	39	6.11189	3.14541
180A	237B	Inter	8057	21835	3	0.372347	0.137394	6381	18218	67	10.4999	3.67768
180A	238A	Inter	8057	44272	1	0.124116	0.0225876	6381	37514	115	18.0223	3.06552
180A	238B	Inter	8057	49265	2	0.248231	0.0405968	6381	41612	119	18.6491	2.85975
180A	244A	Inter	8057	16622	0	0	0	6381	13994	48	7.52233	3.43004
180A	244B	Inter	8057	1589	0	0	0	6381	1316	5	0.783576	3.79939
180A	291A	Inter	8057	30442	2	0.248231	0.0656987	6381	24511	91	14.2611	3.71262
180A	291B	Inter	8057	35092	2	0.248231	0.056993	6381	28092	86	13.4775	3.06137
180A	292A	Inter	8057	59097	3	0.372347	0.050764	6381	47058	133	20.8431	2.8263
180A	292B	Inter	8057	37940	1	0.124116	0.0263574	6381	30396	88	13.7909	2.89512
180A	294A	Inter	8057	21865	0	0	0	6381	17503	50	7.83576	2.85665
180A	294B	Inter	8057	42678	0	0	0	6381	33744	82	12.8507	2.43006
180A	309A	Inter	8057	62948	1	0.124116	0.0158861	6381	49389	149	23.3506	3.01687
180A	309B	Inter	8057	45482	0	0	0	6381	35900	110	17.2387	3.06407
180A	401A	Inter	8057	35877	3	0.372347	0.083619	6381	30273	94	14.7312	3.10508
180A	401B	Inter	8057	37819	2	0.248231	0.0528835	6381	31684	87	13.6342	2.74587
180A	403A	Inter	8057	11916	3	0.372347	0.251762	6381	10005	38	5.95518	3.7981
180A	403B	Inter	8057	54272	2	0.248231	0.0368514	6381	46021	169	26.4849	3.67224
180A	512A	Inter	8057	42584	1	0.124116	0.023483	6381	34522	95	14.8879	2.75187
180A	512B	Inter	8057	29149	0	0	0	6381	23701	79	12.3805	3.33319
180B	237A	Inter	15674	14950	0	0	0	12608	12399	86	6.82107	6.93604
180B	237B	Inter	15674	21835	2	0.1276	0.0915961	12608	18218	122	9.6764	6.69667
180B	238A	Inter	15674	44272	5	0.319	0.112938	12608	37514	243	19.2735	6.47758
180B	238B	Inter	15674	49265	5	0.319	0.101492	12608	41612	228	18.0838	5.47919
180B	244A	Inter	15674	16622	3	0.1914	0.180484	12608	13994	103	8.16942	7.3603
180B	244B	Inter	15674	1589	0	0	0	12608	1316	8	0.634518	6.07903
180B	291A	Inter	15674	30442	3	0.1914	0.0985481	12608	24511	158	12.5317	6.44609
180B	291B	Inter	15674	35092	3	0.1914	0.0854896	12608	28092	210	16.6561	7.47544
180B	292A	Inter	15674	59097	3	0.1914	0.050764	12608	47058	278	22.0495	5.9076
180B	292B	Inter	15674	37940	5	0.319	0.131787	12608	30396	196	15.5457	6.44822
180B	294A	Inter	15674	21865	1	0.0637999	0.0457352	12608	17503	114	9.04188	6.51317
180B	294B	Inter	15674	42678	3	0.1914	0.0702938	12608	33744	192	15.2284	5.6899
180B	309A	Inter	15674	62948	6	0.3828	0.0953168	12608	49389	286	22.684	5.79076
180B	309B	Inter	15674	45482	8	0.510399	0.175894	12608	35900	242	19.1942	6.74095
180B	401A	Inter	15674	35877	6	0.3828	0.167238	12608	30273	191	15.1491	6.30925
180B	401B	Inter	15674	37819	2	0.1276	0.0528835	12608	31684	172	13.6421	5.42861
180B	403A	Inter	15674	11916	4	0.2552	0.335683	12608	10005	99	7.85216	9.89505
180B	403B	Inter	15674	54272	9	0.574199	0.165831	12608	46021	303	24.0324	6.58395
180B	512A	Inter	15674	42584	2	0.1276	0.046966	12608	34522	180	14.2766	5.21407
180B	512B	Inter	15674	29149	6	0.3828	0.205839	12608	23701	164	13.0076	6.91954
237A	238A	Inter	14950	44272	3	0.200669	0.0677629	12399	37514	233	18.7918	6.21101
237A	238B	Inter	14950	49265	4	0.267559	0.0811935	12399	41612	254	20.4855	6.10401
237A	244A	Inter	14950	16622	1	0.0668896	0.0601612	12399	13994	88	7.09735	6.28841
237A	244B	Inter	14950	1589	1	0.0668896	0.629327	12399	1316	9	0.725865	6.83891
237A	291A	Inter	14950	30442	2	0.133779	0.0656987	12399	24511	146	11.7751	5.95651
237A	291B	Inter	14950	35092	2	0.133779	0.056993	12399	28092	213	17.1788	7.58223
237A	292A	Inter	14950	59097	4	0.267559	0.0676853	12399	47058	261	21.0501	5.54635
237A	292B	Inter	14950	37940	2	0.133779	0.0527148	12399	30396	161	12.9849	5.29675
237A	294A	Inter	14950	21865	6	0.401338	0.274411	12399	17503	123	9.92015	7.02737
237A	294B	Inter	14950	42678	5	0.334448	0.117156	12399	33744	199	16.0497	5.89734
237A	309A	Inter	14950	62948	5	0.334448	0.0794306	12399	49389	276	22.2599	5.58829
237A	309B	Inter	14950	45482	4	0.267559	0.0879469	12399	35900	232	18.7112	6.4624
237A	401A	Inter	14950	35877	5	0.334448	0.139365	12399	30273	195	15.7271	6.44138
237A	401B	Inter	14950	37819	5	0.334448	0.132209	12399	31684	191	15.4045	6.02828
237A	403A	Inter	14950	11916	1	0.0668896	0.0839208	12399	10005	81	6.53278	8.09595
237A	403B	Inter	14950	54272	10	0.668896	0.184257	12399	46021	304	24.5181	6.60568
237A	512A	Inter	14950	42584	7	0.468227	0.164381	12399	34522	196	15.8077	5.67754
237A	512B	Inter	14950	29149	3	0.200669	0.102919	12399	23701	150	12.0977	6.32885
237B	238A	Inter	21835	44272	2	0.0915961	0.0451753	18218	37514	340	18.6629	9.06328
237B	238B	Inter	21835	49265	6	0.274788	0.12179	18218	41612	378	20.7487	9.08392
237B	244A	Inter	21835	16622	5	0.22899	0.300806	18218	13994	148	8.12383	10.576
237B	244B	Inter	21835	1589	0	0	0	18218	1316	13	0.71358	9.87842
237B	291A	Inter	21835	30442	5	0.22899	0.164247	18218	24511	217	11.9113	8.85317
237B	291B	Inter	21835	35092	6	0.274788	0.170979	18218	28092	254	13.9423	9.04172
237B	292A	Inter	21835	59097	11	0.503778	0.186135	18218	47058	364	19.9802	7.73514
237B	292B	Inter	21835	37940	6	0.274788	0.158144	18218	30396	245	13.4482	8.06027
237B	294A	Inter	21835	21865	3	0.137394	0.137206	18218	17503	158	8.67274	9.02702
237B	294B	Inter	21835	42678	10	0.45798	0.234313	18218	33744	295	16.1928	8.74229
237B	309A	Inter	21835	62948	14	0.641172	0.222406	18218	49389	434	23.8226	8.78738
237B	309B	Inter	21835	45482	8	0.366384	0.175894	18218	35900	305	16.7417	8.49582
237B	401A	Inter	21835	35877	6	0.274788	0.167238	18218	30273	258	14.1618	8.52245
237B	401B	Inter	21835	37819	8	0.366384	0.211534	18218	31684	294	16.1379	9.27913
237B	403A	Inter	21835	11916	0	0	0	18218	10005	126	6.91624	12.5937
237B	403B	Inter	21835	54272	10	0.45798	0.184257	18218	46021	409	22.4503	8.88725
237B	512A	Inter	21835	42584	4	0.183192	0.093932	18218	34522	300	16.4672	8.69011
237B	512B	Inter	21835	29149	4	0.183192	0.137226	18218	23701	214	11.7466	9.02915
238A	244A	Inter	44272	16622	5	0.112938	0.300806	37514	13994	268	7.144	19.1511
238A	244B	Inter	44272	1589	1	0.0225876	0.629327	37514	1316	24	0.639761	18.2371
238A	291A	Inter	44272	30442	4	0.0903506	0.131397	37514	24511	424	11.3024	17.2984
238A	291B	Inter	44272	35092	7	0.158113	0.199476	37514	28092	530	14.1281	18.8666
238A	292A	Inter	44272	59097	17	0.38399	0.287663	37514	47058	699	18.633	14.854
238A	292B	Inter	44272	37940	5	0.112938	0.131787	37514	30396	468	12.4753	15.3968
238A	294A	Inter	44272	21865	5	0.112938	0.228676	37514	17503	307	8.18361	17.5399
238A	294B	Inter	44272	42678	12	0.271052	0.281175	37514	33744	552	14.7145	16.3585
238A	309A	Inter	44272	62948	17	0.38399	0.270064	37514	49389	779	20.7656	15.7727
238A	309B	Inter	44272	45482	16	0.361402	0.351788	37514	35900	606	16.154	16.8802
238A	401A	Inter	44272	35877	14	0.316227	0.390222	37514	30273	528	14.0747	17.4413
238A	401B	Inter	44272	37819	8	0.180701	0.211534	37514	31684	509	13.5683	16.0649
238A	403A	Inter	44272	11916	4	0.0903506	0.335683	37514	10005	220	5.86448	21.989
238A	403B	Inter	44272	54272	14	0.316227	0.25796	37514	46021	794	21.1654	17.253
238A	512A	Inter	44272	42584	7	0.158113	0.164381	37514	34522	547	14.5812	15.845
238A	512B	Inter	44272	29149	4	0.0903506	0.137226	37514	23701	399	10.636	16.8347
238B	244A	Inter	49265	16622	5	0.101492	0.300806	41612	13994	282	6.77689	20.1515
238B	244B	Inter	49265	1589	0	0	0	41612	1316	40	0.961261	30.3951
238B	291A	Inter	49265	30442	12	0.243581	0.394192	41612	24511	480	11.5351	19.583
238B	291B	Inter	49265	35092	11	0.223282	0.313462	41612	28092	545	13.0972	19.4005
238B	292A	Inter	49265	59097	25	0.50746	0.423033	41612	47058	785	18.8648	16.6815
238B	292B	Inter	49265	37940	12	0.243581	0.316289	41612	30396	541	13.0011	17.7984
238B	294A	Inter	49265	21865	6	0.12179	0.274411	41612	17503	348	8.36297	19.8823
238B	294B	Inter	49265	42678	15	0.304476	0.351469	41612	33744	593	14.2507	17.5735
238B	309A	Inter	49265	62948	32	0.649548	0.508356	41612	49389	846	20.3307	17.1293
238B	309B	Inter	49265	45482	19	0.385669	0.417748	41612	35900	650	15.6205	18.1058
238B	401A	Inter	49265	35877	8	0.162387	0.222984	41612	30273	571	13.722	18.8617
238B	401B	Inter	49265	37819	14	0.284177	0.370184	41612	31684	596	14.3228	18.8108
238B	403A	Inter	49265	11916	7	0.142089	0.587445	41612	10005	239	5.74354	23.8881
238B	403B	Inter	49265	54272	19	0.385669	0.350088	41612	46021	940	22.5896	20.4255
238B	512A	Inter	49265	42584	8	0.162387	0.187864	41612	34522	554	13.3135	16.0477
238B	512B	Inter	49265	29149	9	0.182685	0.308758	41612	23701	432	10.3816	18.2271
244A	291A	Inter	16622	30442	7	0.421129	0.229945	13994	24511	183	13.077	7.46604
244A	291B	Inter	16622	35092	3	0.180484	0.0854896	13994	28092	209	14.935	7.43984
244A	292A	Inter	16622	59097	3	0.180484	0.050764	13994	47058	270	19.294	5.7376
244A	292B	Inter	16622	37940	6	0.360967	0.158144	13994	30396	205	14.6491	6.74431
244A	294A	Inter	16622	21865	2	0.120322	0.0914704	13994	17503	121	8.64656	6.9131
244A	294B	Inter	16622	42678	4	0.240645	0.0937251	13994	33744	213	15.2208	6.31223
244A	309A	Inter	16622	62948	7	0.421129	0.111203	13994	49389	320	22.8669	6.47918
244A	309B	Inter	16622	45482	9	0.541451	0.19788	13994	35900	259	18.5079	7.21448
244A	401A	Inter	16622	35877	4	0.240645	0.111492	13994	30273	200	14.2918	6.60655
244A	401B	Inter	16622	37819	5	0.300806	0.132209	13994	31684	228	16.2927	7.19606
244A	403A	Inter	16622	11916	2	0.120322	0.167842	13994	10005	98	7.003	9.7951
244A	403B	Inter	16622	54272	10	0.601612	0.184257	13994	46021	357	25.5109	7.75733
244A	512A	Inter	16622	42584	2	0.120322	0.046966	13994	34522	193	13.7916	5.59064
244A	512B	Inter	16622	29149	2	0.120322	0.068613	13994	23701	148	10.576	6.24446
244B	291A	Inter	1589	30442	1	0.629327	0.0328494	1316	24511	17	12.9179	0.693566
244B	291B	Inter	1589	35092	0	0	0	1316	28092	21	15.9574	0.747544
244B	292A	Inter	1589	59097	1	0.629327	0.0169213	1316	47058	28	21.2766	0.59501
244B	292B	Inter	1589	37940	0	0	0	1316	30396	18	13.6778	0.592183
244B	294A	Inter	1589	21865	0	0	0	1316	17503	11	8.35866	0.628464
244B	294B	Inter	1589	42678	0	0	0	1316	33744	24	18.2371	0.711238
244B	309A	Inter	1589	62948	0	0	0	1316	49389	32	24.3161	0.647918
244B	309B	Inter	1589	45482	1	0.629327	0.0219867	1316	35900	22	16.7173	0.612813
244B	401A	Inter	1589	35877	1	0.629327	0.027873	1316	30273	25	18.997	0.825818
244B	401B	Inter	1589	37819	1	0.629327	0.0264417	1316	31684	21	15.9574	0.662795
244B	403A	Inter	1589	11916	0	0	0	1316	10005	7	5.31915	0.69965
244B	403B	Inter	1589	54272	1	0.629327	0.0184257	1316	46021	40	30.3951	0.869168
244B	512A	Inter	1589	42584	1	0.629327	0.023483	1316	34522	27	20.5167	0.78211
244B	512B	Inter	1589	29149	0	0	0	1316	23701	15	11.3982	0.632885
291A	292A	Inter	30442	59097	10	0.328494	0.169213	24511	47058	498	20.3174	10.5827
291A	292B	Inter	30442	37940	13	0.427042	0.342646	24511	30396	362	14.7689	11.9095
291A	294A	Inter	30442	21865	4	0.131397	0.182941	24511	17503	221	9.01636	12.6264
291A	294B	Inter	30442	42678	17	0.558439	0.398332	24511	33744	359	14.6465	10.6389
291A	309A	Inter	30442	62948	19	0.624138	0.301836	24511	49389	583	23.7852	11.8042
291A	309B	Inter	30442	45482	8	0.262795	0.175894	24511	35900	441	17.9919	12.2841
291A	401A	Inter	30442	35877	4	0.131397	0.111492	24511	30273	343	13.9937	11.3302
291A	401B	Inter	30442	37819	10	0.328494	0.264417	24511	31684	397	16.1968	12.53
291A	403A	Inter	30442	11916	13	0.427042	1.09097	24511	10005	171	6.97646	17.0915
291A	403B	Inter	30442	54272	27	0.886933	0.497494	24511	46021	629	25.6619	13.6677
291A	512A	Inter	30442	42584	7	0.229945	0.164381	24511	34522	404	16.4824	11.7027
291A	512B	Inter	30442	29149	6	0.197096	0.205839	24511	23701	298	12.1578	12.5733
291B	292A	Inter	35092	59097	6	0.170979	0.101528	28092	47058	587	20.8956	12.474
291B	292B	Inter	35092	37940	10	0.284965	0.263574	28092	30396	363	12.9218	11.9424
291B	294A	Inter	35092	21865	5	0.142483	0.228676	28092	17503	248	8.82814	14.169
291B	294B	Inter	35092	42678	12	0.341958	0.281175	28092	33744	483	17.1935	14.3137
291B	309A	Inter	35092	62948	23	0.65542	0.365381	28092	49389	640	22.7823	12.9584
291B	309B	Inter	35092	45482	16	0.455944	0.351788	28092	35900	528	18.7954	14.7075
291B	401A	Inter	35092	35877	1	0.0284965	0.027873	28092	30273	416	14.8085	13.7416
291B	401B	Inter	35092	37819	8	0.227972	0.211534	28092	31684	429	15.2713	13.54
291B	403A	Inter	35092	11916	12	0.341958	1.00705	28092	10005	193	6.87028	19.2904
291B	403B	Inter	35092	54272	28	0.797903	0.51592	28092	46021	708	25.2029	15.3843
291B	512A	Inter	35092	42584	4	0.113986	0.093932	28092	34522	449	15.9832	13.0062
291B	512B	Inter	35092	29149	3	0.0854896	0.102919	28092	23701	316	11.2488	13.3328
292A	294A	Inter	59097	21865	7	0.118449	0.320146	47058	17503	358	7.60763	20.4536
292A	294B	Inter	59097	42678	26	0.439955	0.609213	47058	33744	666	14.1527	19.7368
292A	309A	Inter	59097	62948	15	0.25382	0.238292	47058	49389	867	18.4241	17.5545
292A	309B	Inter	59097	45482	11	0.186135	0.241854	47058	35900	667	14.174	18.5794
292A	401A	Inter	59097	35877	14	0.236899	0.390222	47058	30273	573	12.1765	18.9278
292A	401B	Inter	59097	37819	10	0.169213	0.264417	47058	31684	594	12.6227	18.7476
292A	403A	Inter	59097	11916	5	0.0846067	0.419604	47058	10005	238	5.05759	23.7881
292A	403B	Inter	59097	54272	21	0.355348	0.38694	47058	46021	914	19.4228	19.8605
292A	512A	Inter	59097	42584	16	0.270741	0.375728	47058	34522	582	12.3677	16.8588
292A	512B	Inter	59097	29149	8	0.135371	0.274452	47058	23701	428	9.09516	18.0583
292B	294A	Inter	37940	21865	7	0.184502	0.320146	30396	17503	271	8.91565	15.4831
292B	294B	Inter	37940	42678	11	0.289931	0.257744	30396	33744	447	14.7059	13.2468
292B	309A	Inter	37940	62948	16	0.421719	0.254178	30396	49389	541	17.7984	10.9539
292B	309B	Inter	37940	45482	11	0.289931	0.241854	30396	35900	465	15.2981	12.9526
292B	401A	Inter	37940	35877	5	0.131787	0.139365	30396	30273	391	12.8635	12.9158
292B	401B	Inter	37940	37819	8	0.210859	0.211534	30396	31684	400	13.1596	12.6247
292B	403A	Inter	37940	11916	4	0.10543	0.335683	30396	10005	154	5.06646	15.3923
292B	403B	Inter	37940	54272	16	0.421719	0.294811	30396	46021	611	20.1013	13.2765
292B	512A	Inter	37940	42584	13	0.342646	0.305279	30396	34522	429	14.1137	12.4269
292B	512B	Inter	37940	29149	7	0.184502	0.240145	30396	23701	321	10.5606	13.5437
294A	309A	Inter	21865	62948	9	0.411617	0.142975	17503	49389	398	22.739	8.05847
294A	309B	Inter	21865	45482	7	0.320146	0.153907	17503	35900	296	16.9114	8.24513
294A	401A	Inter	21865	35877	5	0.228676	0.139365	17503	30273	254	14.5118	8.39031
294A	401B	Inter	21865	37819	4	0.182941	0.105767	17503	31684	252	14.3975	7.95354
294A	403A	Inter	21865	11916	1	0.0457352	0.0839208	17503	10005	115	6.5703	11.4943
294A	403B	Inter	21865	54272	9	0.411617	0.165831	17503	46021	384	21.9391	8.34402
294A	512A	Inter	21865	42584	5	0.228676	0.117415	17503	34522	241	13.7691	6.98106
294A	512B	Inter	21865	29149	2	0.0914704	0.068613	17503	23701	208	11.8837	8.776
294B	309A	Inter	42678	62948	15	0.351469	0.238292	33744	49389	683	20.2406	13.829
294B	309B	Inter	42678	45482	16	0.3749	0.351788	33744	35900	524	15.5287	14.5961
294B	401A	Inter	42678	35877	8	0.18745	0.222984	33744	30273	483	14.3137	15.9548
294B	401B	Inter	42678	37819	9	0.210881	0.237976	33744	31684	470	13.9284	14.834
294B	403A	Inter	42678	11916	9	0.210881	0.755287	33744	10005	202	5.98625	20.1899
294B	403B	Inter	42678	54272	20	0.468626	0.368514	33744	46021	711	21.0704	15.4495
294B	512A	Inter	42678	42584	9	0.210881	0.211347	33744	34522	444	13.1579	12.8614
294B	512B	Inter	42678	29149	7	0.164019	0.240145	33744	23701	347	10.2833	14.6407
309A	401A	Inter	62948	35877	9	0.142975	0.250857	49389	30273	615	12.4522	20.3151
309A	401B	Inter	62948	37819	10	0.158861	0.264417	49389	31684	646	13.0798	20.3888
309A	403A	Inter	62948	11916	7	0.111203	0.587445	49389	10005	274	5.54779	27.3863
309A	403B	Inter	62948	54272	35	0.556014	0.6449	49389	46021	1111	22.4949	24.1412
309A	512A	Inter	62948	42584	15	0.238292	0.352245	49389	34522	723	14.6389	20.9432
309A	512B	Inter	62948	29149	10	0.158861	0.343065	49389	23701	492	9.96173	20.7586
309B	401A	Inter	45482	35877	11	0.241854	0.306603	35900	30273	466	12.9805	15.3933
309B	401B	Inter	45482	37819	6	0.13192	0.15865	35900	31684	505	14.0669	15.9386
309B	403A	Inter	45482	11916	5	0.109934	0.419604	35900	10005	236	6.57382	23.5882
309B	403B	Inter	45482	54272	28	0.615628	0.51592	35900	46021	825	22.9805	17.9266
309B	512A	Inter	45482	42584	11	0.241854	0.258313	35900	34522	523	14.5682	15.1498
309B	512B	Inter	45482	29149	10	0.219867	0.343065	35900	23701	405	11.2813	17.0879
401A	403A	Inter	35877	11916	3	0.083619	0.251762	30273	10005	158	5.21917	15.7921
401A	403B	Inter	35877	54272	19	0.529587	0.350088	30273	46021	692	22.8587	15.0366
401A	512A	Inter	35877	42584	3	0.083619	0.070449	30273	34522	437	14.4353	12.6586
401A	512B	Inter	35877	29149	5	0.139365	0.171532	30273	23701	356	11.7597	15.0205
401B	403A	Inter	37819	11916	6	0.15865	0.503525	31684	10005	171	5.39705	17.0915
401B	403B	Inter	37819	54272	13	0.343743	0.239534	31684	46021	677	21.3673	14.7107
401B	512A	Inter	37819	42584	6	0.15865	0.140898	31684	34522	445	14.0449	12.8903
401B	512B	Inter	37819	29149	4	0.105767	0.137226	31684	23701	317	10.005	13.375
403A	512A	Inter	11916	42584	6	0.503525	0.140898	10005	34522	210	20.9895	6.08308
403A	512B	Inter	11916	29149	4	0.335683	0.137226	10005	23701	139	13.8931	5.86473
403B	512A	Inter	54272	42584	25	0.460643	0.587075	46021	34522	739	16.0579	21.4066
403B	512B	Inter	54272	29149	6	0.110554	0.205839	46021	23701	557	12.1032	23.5011

## Sheet: Tabelle2
strain	nt	AA
53A	58295	47391
53B	40931	33103
97A	48126	40525
97B	30528	25553
116A	19238	15128
116B	16472	13329
118A	22821	18575
118B	22178	17903
156A	11430	9197
156B	16154	13087
180A	8057	6381
180B	15674	12608
237A	14950	12399
237B	21835	18218
238A	44272	37514
238B	49265	41612
244A	16622	13994
244B	1589	1316
291A	30442	24511
291B	35092	28092
292A	59097	47058
292B	37940	30396
294A	21865	17503
294B	42678	33744
309A	62948	49389
309B	45482	35900
401A	35877	30273
401B	37819	31684
403A	11916	10005
403B	54272	46021
512A	42584	34522
512B	29149	23701
